# Supplementary material for: The Impact of Aboveground Epichloë Endophytic Fungi on the Rhizosphere Microbial Functions of the Host Melica transsilvanica
Source: Microorganisms. 2024 May 8;12(5):956. doi: 10.3390/microorganisms12050956 (PMC11124418; doi:10.3390/microorganisms12050956)
Supplement: Supplementary file 1 [file microorganisms-12-00956-s001.zip]

Archive with 1 entries (1 files):
- microorganisms-2993555-supplementary.pdf
